# Supplementary material for: Polymer Particles Bearing Recombinant LEL CD81 as Trapping Systems for Hepatitis C Virus
Source: Pharmaceutics. 2021 May 7;13(5):672. doi: 10.3390/pharmaceutics13050672 (PMC8151308; doi:10.3390/pharmaceutics13050672)
Supplement: Supplementary file 1 [file pharmaceutics-13-00672-s001.zip]

Archive with 1 entries (1 files):
- pharmaceutics-1203573-supplementary.pdf
